# Supplementary material for: Visual and Olfactory Floral Cues of Campanula (Campanulaceae) and Their Significance for Host Recognition by an Oligolectic Bee Pollinator
Source: PLoS One. 2015 Jun 10;10(6):e0128577. doi: 10.1371/journal.pone.0128577 (PMC4465695; doi:10.1371/journal.pone.0128577)
Supplement: S2 Table — (XLS) [file pone.0128577.s002.xls]

## Sheet: S2 Table
SUPPORTING INFORMATION S2 Table - Milet-Pinheiro et al. Plos One
Mean absolute and relative amount of volatile compounds in scent samples collected from inflorescences of Campanula species. Volatiles are listed according to chemical class and Kovats Retention Indices (KRI).
For species abbreviations, see Table 1
Compound	KRI	GLO_1	GLO_2	GLO_3	GLO_4	GLO_5	% Mean	SD		LAC_1	LAC_2	LAC_3	LAC_4	LAC_5	% Mean	SD		PER_1	PER_2	PER_3	PER_4	PER_5	MEAN %	SD		PEA_1	PEA_2	PEA_3	PEA_4	PEA_5	PEA_6	PEA_7	% Mean	SD		RPC_1	RPC_2	RPC_3	RPC_4	RPC_5	RPC_6	% Mean	SD		ROT_1	ROT_2	ROT_3	ROT_4	ROT_5
Amount of scent trapped ng/flower/hour		0.278275	0.194772	0.319099	0.385962	0.191201	0.273862	0.0832471		5.61455	5.87351	3.89197	2.72293	1.94052	4.0087	1.73208		5.76274	10.8716	3.74322	5.56587	4.08949	6.00658	2.86007		1.51997	1.35782	2.01708	3.0458	1.91261	3.11449	0.99231	1.9943	0.816675		0.898682	0.860455	1.3426	1.00727	1.63056	0.814911	1.09241	0.324896		0.810922	0.520509	0.922641	0.518602	0.638769
Aliphatics
(Z)-3-Hexenyl acetate	1005.93	9.2222	11.0327	13.838	14.0048	16.8549	12.9905	2.94594		11.5675	2.05899	13.5816	9.99145	24.0121	12.2423	7.89845		-	-	-	-	-	-	-		-	-	-	-	-	-	-	-	-		-	-	-	-	-	-	-	-		52.5379	53.1643	64.1377	59.7419	29.5678
Hexyl acetate	1013.11	-	-	-	-	-	-	-		0.115101	0.0358499	0.158903	0.0954168	0.260425	0.133139	0.0837841		-	-	-	-	-	-	-		-	-	-	-	-	-	-	-	-		-	-	-	-	-	-	-	-		1.75335	1.6021	3.5355	2.37199	1.39241
2-Nonanone*	1093.63	-	-	-	-	-	-	-		-	-	-	-	-	-	-		-	-	-	-	-	-	-		-	-	-	-	-	-	-	-	-		-	-	-	-	-	-	-	-		-	-	-	-	-
Tridecane*	1300	-	-	-	-	-	-	-		-	-	-	-	-	-	-		-	-	-	-	-	-	-		-	-	-	-	-	-	-	-	-		-	-	-	-	-	-	-	-		-	-	-	-	-
Aromatics
p-Methylanisole*	1025.35	0.0900654	0.988079	0.276376	0.598964	1.55487	0.701671	0.586401		-	-	-	-	-	-	-		-	-	-	-	-	-	-		-	-	-	-	-	-	-	-	-		-	-	-	-	-	-	-	-		-	-	-	-	-
Benzyl alcohol*	1039.28	-	-	-	-	-	-	-		-	-	-	-	-	-	-		-	-	-	-	-	-	-		-	-	-	-	-	-	-	-	-		-	-	-	-	-	-	-	-		3.30731	2.36808	2.14524	3.59846	1.15614
Benzeneacetaldehyde*	1049.86	-	-	-	-	-	-	-		-	-	-	-	-	-	-		2.192	2.4704	4.5643	2.44912	4.87756	3.31067	1.29677		0.336077	0.199117	3.14445	0.207502	4.15511	0.109957	4.33535	1.78394	1.99493		42.7068	43.6551	77.5914	68.2565	64.3048	73.741	61.7093	15.0576		-	-	-	-	-
1-Phenylethanol	1066.35	-	-	-	-	-	-	-		-	-	-	-	-	-	-		-	-	-	-	-	-	-		-	-	-	-	-	-	-	-	-		-	-	-	-	-	-	-	-		0.67085	-	0.493496	0.341364	0.797149
Guaiacol*	1094.79	1.16961	-	0.460627	-	0.0269061	0.331428	0.507853		-	-	-	-	-	-	-		-	-	-	-	-	-	-		-	-	-	-	-	-	-	-	-		-	-	-	-	-	-	-	-		-	-	-	-	-
2-Phenylethanol*	1120.65	4.21797	3.92696	1.91506	3.35416	8.01974	4.28678	2.26738		0.0547824	0.0697044	0.100401	0.126858	0.189711	0.108291	0.0533578		2.69952	1.41083	6.44456	3.80579	5.1474	3.90162	1.9797		1.59494	6.70163	6.39831	8.46661	7.97081	5.53551	10.7791	6.77814	2.85311		9.61682	16.6021	6.41427	10.8477	10.0119	5.7117	9.86741	3.88832		1.4399	2.55117	0.817668	5.8458	2.33808
Benzyl acetate*	1168.98	-	-	-	-	-	-	-		-	-	-	-	-	-	-		-	-	-	-	-	-	-		-	-	-	-	-	-	-	-	-		-	-	-	-	-	-	-	-		0.307035	0.283545	0.193484	0.6879	0.0812424
Methyl salicilate*	1209.44	12.6302	6.70982	3.74486	2.97288	0.899221	5.3914	4.55189		-	-	-	-	-	-	-		-	-	-	-	-	-	-		-	-	-	-	-	-	-	-	-		-	-	-	-	-	-	-	-		17.1018	14.0046	11.2492	7.65075	4.36058
o-Anisaldehyde	1253.29	0.274609	0.520101	0.238236	-	2.39279	0.685147	0.972238		-	-	-	-	-	-	-		-	-	-	-	-	-	-		-	-	-	-	-	-	-	-	-		-	-	-	-	-	-	-	-		-	-	-	-	-
2-Phenylethyl acetate*	1262.94	-	-	-	-	-	-	-		-	-	-	-	-	-	-		-	-	-	-	-	-	-		-	-	-	-	-	-	-	-	-		-	-	0.316758	0.176565	0.958477	0.406026	0.309638	0.357713		0.122456	0.141003	0.0615682	1.04178	0.174286
p-Anysaldehyde	1265.68	1.35609	0.55318	0.0460627	0.0391122	2.83698	0.966285	1.17565		-	-	-	-	-	-	-		-	-	-	-	-	-	-		-	-	-	-	-	-	-	-	-		0.23887	0.951236	0.403697	0.81579	0.264949	1.0171	0.615273	0.353188		-	-	-	-	-
4-Ethylguaiacol	1286.68	-	-	-	-	-	-	-		-	-	-	-	-	-	-		-	-	-	-	-	-	-		-	-	-	-	-	-	-	-	-		-	-	-	-	-	-	-	-		-	-	-	-	-
Irregular terpenes
4-oxoisophorone	1150.76	1.21178	2.88408	0.924433	0.696564	1.11702	1.36678	0.870841		-	0.0358298	0.0354327	0.0246491	0.0779272	0.0347678	0.0281757		-	-	1.25898	0.159283	0.508624	0.385377	0.530689		-	-	-	-	-	-	-	-	-		0.60344	0.876195	0.230308	0.413267	0.224825	0.493201	0.473539	0.246595		0.159924	-	-	0.0903599	-
Geranyl acetone*	1459.59	-	-	-	-	-	-	-		-	-	-	-	-	-	-		-	-	-	-	-	-	-		-	-	-	-	-	-	-	-	-		-	-	-	-	-	-	-	-		-	-	-	-	-
Monoterpenes
α-Pinene*	942	-	-	-	-	-	-	-		-	-	-	-	-	-	-		0.201319	0.509427	1.46054	0.960956	0.366883	0.699826	0.510513		0.294566	-	0.271181	14.4414	1.29325	7.052	-	3.33605	5.51077		-	-	-	-	-	-	-	-		-	-	-	-	-
Sabinene*	981.851	0.0900654	18.3038	1.25076	4.86092	0.923921	5.0859	7.61172		-	-	-	-	-	-	-		0.302114	0.96826	2.98274	0.209392	0.4667	0.985841	1.1541		0.937544	0.389443	1.33227	2.65733	1.35306	1.62185	-	1.1845	0.866689		-	-	-	-	-	-	-	-		-	-	-	-	-
ß-Pinene*	985	-	-	-	-	-	-	-		-	-	-	-	-	-	-		0.245575	0.425311	0.662603	0.23451	0.189676	0.351535	0.195785		0.116493	-	-	2.94833	0.645922	1.3242	-	0.719278	1.09965		-	-	-	-	-	-	-	-		-	-	-	-	-
Myrcene*	994.558	-	-	-	-	-	-	-		0.424788	0.319027	0.577168	0.6019	0.634516	0.51148	0.134334		3.13897	7.33891	17.2602	4.06677	3.91466	7.14389	5.88033		11.5206	3.50614	10.4119	20.1557	3.9705	12.8194	4.08229	9.49521	6.12822		-	-	-	-	-	-	-	-		0.67085	1.02188	0.407948	-	0.437292
δ-3-Carene*	1017.65	0.0900654	3.30722	0.943972	0.575606	0.398399	1.06305	1.29195		-	-	-	-	-	-	-		-	-	-	-	-	-	-		-	-	-	-	-	-	-	-	-		-	-	-	-	-	-	-	-		-	-	-	-	-
(Z)-β-Ocimene*	1039.9	-	-	-	-	-	-	-		20.2143	20.5139	21.3441	19.4328	19.8022	20.2615	0.730677		4.47604	3.94647	6.32752	2.52895	6.73399	4.80259	1.73671		13.766	6.99844	10.6771	13.4037	13.9746	6.54906	8.81183	10.5972	3.21084		-	-	-	-	-	-	-	-		-	-	-	-	-
(E)-β-Ocimene*	1051.71	-	-	-	-	-	-	-		60.9364	72.26	56.2294	60.2014	48.8378	59.693	8.50835		29.8946	17.1306	29.9065	21.0202	10.5838	21.7071	8.35776		41.612	30.6265	22.4718	12.8825	26.9153	9.67527	42.5289	26.6732	12.8259		-	-	-	-	-	-	-	-		4.83331	13.7991	4.93106	3.04526	5.74775
(E)-Linalol oxide (furanoid)*	1093.63	-	-	-	-	-	-	-		-	-	-	-	-	-	-		1.06837	0.219172	0.833293	2.58799	0.283726	0.99851	0.958765		0.897551	3.28269	0.317763	2.2569	0.275368	1.38045	2.2798	1.52722	1.12757		29.1376	7.59517	3.47029	5.96541	7.29332	4.53631	9.66634	9.66907		-	-	-	-	-
Terpinolene*	1095.95	0.458478	1.36095	0.460627	-	0.0269061	0.461393	0.5502		-	-	-	-	-	-	-		0.0543592	0.208472	0.488618	-	0.201532	0.190596	0.189831		0.531576	0.324404	0.340722	0.596886	0.521449	0.530935	-	0.406567	0.206921		-	-	-	-	-	-	-	-		-	-	-	-	-
Linalool*	1102.78	-	-	-	-	-	-	-		-	-	-	-	-	-	-		5.01943	2.40569	3.55997	4.69475	3.12632	3.76123	1.08808		-	-	-	-	-	-	-	-	-		-	-	-	-	-	-	-	-		-	-	-	-	-
Allo-ocimene	1132.15	-	-	-	-	-	-	-		0.692027	0.650221	0.702592	0.536094	0.615453	0.639277	0.0673155		2.192	1.82615	1.29537	1.34091	3.98588	2.12807	1.10224		5.89237	4.03483	4.05749	5.43532	6.03458	3.68099	3.3821	4.64538	1.10704		-	-	-	-	-	-	-	-		-	-	-	-	-
p-Cymene	1133.49	-	-	-	-	-	-	-		-	-	-	-	-	-	-		-	-	-	-	-	-	-		-	-	-	-	-	-	-	-	-		-	-	-	-	-	-	-	-		-	-	-	-	-
(E)-Epoxy-ocimene	1144.16	-	-	-	-	-	-	-		0.0624907	0.0867911	0.0872332	0.0718589	0.0779272	0.0772602	0.0104649		0.694102	0.214069	-	0.747301	0.609223	0.452939	0.328423		0.456919	0.591239	-	-	-	0.0971343	0.577055	0.24605	0.281953		-	-	-	-	-	-	-	-		-	-	-	-	-
Neo-allo-ocimene	1144.82	-	-	-	-	-	-	-		0.0161673	0.0166893	-	0.0246491	0.0192444	0.01535	0.0092158		0.629451	0.302492	-	-	1.18147	0.422683	0.497565		0.251007	0.42531	0.0740039	-	-	0.162085	0.180238	0.156092	0.151423		-	-	-	-	-	-	-	-		-	-	-	-	-
Dill ether	1161.87	-	-	-	-	-	-	-		0.102505	0.189646	0.123647	0.175121	0.155343	0.149253	0.035982		-	-	-	-	-	-	-		-	-	-	-	-	-	-	-	-		-	-	-	-	-	-	-	-		-	-	-	-	-
p-Mentha-1,5-dien-8-ol	1176.04	-	-	-	-	-	-	-		0.0555065	0.0814095	0.129988	0.119996	0.0565021	0.0886804	0.0349134		-	-	-	-	-	-	-		-	-	-	-	-	-	-	-	-		-	-	-	-	-	-	-	-		-	-	-	-	-
Linalool oxide (pyranoid)	1180.5	-	-	-	-	-	-	-		-	-	-	-	-	-	-		-	-	-	-	-	-	-		-	-	-	-	-	-	-	-	-		11.6726	3.92467	2.13331	3.55358	3.20762	0.765376	4.20953	3.83107		-	-	-	-	-
α-Terpineol*	1202.91	0.61149	0.488223	1.03498	0.54818	0.450974	0.62677	0.236192		-	-	-	-	-	-	-		-	1.7302	2.09991	-	0.527521	0.871526	0.985355		3.10298	0.730582	2.84553	3.2214	4.48973	2.66746	-	2.43681	1.54614		-	-	-	-	-	-	-	-		-	0.762363	0.199771	0.203097	0.0829191
Verbenone	1227.34	-	-	-	-	-	-	-		-	-	-	-	-	-	-		-	-	-	-	-	-	-		-	-	-	-	-	-	-	-	-		-	-	-	-	-	-	-	-		-	-	-	-	-
(Z)-Ocimenone	1236.53	-	-	-	-	-	-	-		0.0349181	0.0482059	0.0514888	0.0915607	0.0583589	0.0569065	0.0211634		-	-	-	-	-	-	-		-	-	-	-	-	-	-	-	-		-	-	-	-	-	-	-	-		-	-	-	-	-
Lavandulyl acetate	1289.35	-	-	0.867895	-	-	0.173579	0.388135		-	-	-	-	-	-	-		-	-	-	-	-	-	-		-	-	-	-	-	-	-	-	-		-	-	-	-	-	-	-	-		-	0.334278	2.15143	-	0.239783
N-compounds
Benzeneacetonitrile	1146.8	1.73433	3.58381	0.184251	1.78795	1.17602	1.69327	1.23789		-	-	-	-	-	-	-		-	-	1.10462	2.89452	0.609223	0.921672	1.19605		0.219314	0.241276	0.230607	0.5936	0.75882	0.125688	0.27951	0.349831	0.232706		0.125607	1.39585	0.937274	0.606151	0.734663	0.551187	0.725121	0.42398		-	-	-	-	-
Indole*	1303.83	-	-	-	-	-	-	-		-	-	-	-	-	-	-		-	-	-	-	-	-	-		-	-	-	-	-	-	-	-	-		0.372053	0.754769	0.264147	0.119316	1.29336	1.20093	0.66743	0.496862		0.199464	0.190006	-	0.276616	0.0268243
1-nitro-2-phenyl ethane*	1309.17	0.54495	0.697317	0.0921254	1.76667	0.429682	0.706149	0.633292		-	-	-	-	-	-	-		-	-	-	-	-	-	-		-	-	-	-	-	-	-	-	-		0.143494	0.485439	0.198464	0.179222	0.0664402	0.0214189	0.182413	0.16308		-	-	-	-	-
ortho-aminoacetophenone	1312.97	-	-	-	-	-	-	-		0.294453	0.244208	0.481774	0.521005	0.300677	0.368423	0.124117		-	-	-	-	-	-	-		-	-	-	-	-	-	-	-	-		0.278482	0.316596	0.280449	0.175573	0.194312	0.164339	0.234959	0.0644891		-	-	-	-	-
Sesquiterpenes
Sesquiterpene 1	1319.02	1.089	0.689545	0.476454	0.766004	0.71939	0.748078	0.220554		-	-	-	-	-	-	-		-	-	-	-	-	-	-		-	-	-	-	-	-	-	-	-		-	-	-	-	-	-	-	-		-	-	-	-	-
Sesquiterpene 2	1329.54	0.170242	-	0.0879614	0.0653877	0.457476	0.156213	0.179071		-	-	-	-	-	-	-		-	-	-	-	-	-	-		-	-	-	-	-	-	-	-	-		-	-	-	-	-	-	-	-		-	0.102857	-	-	2.19087
Sesquiterpene 3	1351.78	0.135098	0.171571	-	-	0.0920997	0.0797538	0.07805		-	-	-	-	-	-	-		-	-	-	-	-	-	-		-	-	-	-	-	-	-	-	-		0.0285454	0.165171	0.0560706	0.107822	0.0374663	0.0428379	0.0729855	0.053185		-	-	-	-	-
α-Cubebene	1364.92	1.07198	1.00184	2.61542	2.06831	1.21839	1.59519	0.712832		-	-	-	-	-	-	-		-	-	-	-	-	-	-		-	-	-	-	-	-	-	-	-		0.115606	1.02694	0.281598	0.440994	0.31371	0.222941	0.400298	0.325093		-	-	0.0926652	-	0.215093
Sesquiterpene 4	1374.33	1.25199	0.831623	1.07837	1.19135	1.22782	1.11623	0.172452		-	-	-	-	-	-	-		-	-	-	-	-	-	-		-	-	-	-	-	-	-	-	-		0.258024	1.30668	0.32594	0.379648	0.511742	0.283411	0.510908	0.400101		0.108595	0.256498	0.224929	0.294873	1.11166
α-Longipinene	1378.65	-	-	-	-	-	-	-		-	-	-	-	-	-	-		0.343076	0.560576	0.117078	0.453074	1.2354	0.541841	0.421065		0.245348	0.935433	0.229905	0.212488	0.504401	0.461503	0.41621	0.429327	0.252858		-	-	-	-	-	-	-	-		-	-	-	-	-
α-Ylangene	1389.37	2.9811	1.97641	1.76395	1.55869	1.94373	2.04478	0.549256		-	-	-	-	-	-	-		18.0468	11.8591	3.75364	22.4953	13.9811	14.0272	7.03766		7.59551	14.1679	7.62462	4.2297	9.1315	9.07476	7.4397	8.46624	2.99417		0.188838	1.34042	0.668327	1.048	4.50378	4.26629	2.00261	1.88679		2.25473	1.01495	0.989567	1.34788	2.37786
α-Copaene*	1395.05	7.49374	3.63336	8.70737	7.3462	5.17067	6.47027	2.03448		-	-	-	-	-	-	-		-	-	-	-	-	-	-		-	-	-	-	-	-	-	-	-		0.341773	3.29852	1.27002	1.226	0.431077	0.479086	1.17441	1.1183		0.239899	0.42403	0.760023	0.495953	1.76338
Longifolene	1402.47	-	-	-	-	-	-	-		-	-	-	-	-	-	-		-	-	-	-	-	-	-		-	-	-	-	-	-	-	-	-		-	-	-	-	-	-	-	-		-	-	-	-	-
Sesquiterpene 5	1406.57	8.56229	6.18739	9.54656	12.6006	9.39085	9.25754	2.30144		-	-	-	-	-	-	-		-	-	-	-	-	-	-		-	-	-	-	-	-	-	-	-		-	-	-	-	-	-	-	-		-	-	-	-	-
ß-Bourbonene	1406.57	-	-	-	-	-	-	-		-	-	-	-	-	-	-		1.14122	2.54881	0.217511	1.0234	1.02179	1.19054	0.844176		0.172001	0.627067	0.168181	0.0862929	0.266905	0.509325	0.229261	0.294148	0.19836		0.474591	3.29859	1.3571	2.18056	1.68392	1.02168	1.66941	0.985941		0.218972	0.255006	1.05697	0.814684	2.67573
ß-Elemene	1406.57	-	-	-	-	-	-	-		-	-	-	-	-	-	-		-	-	-	-	-	-	-		-	-	-	-	-	-	-	-	-		-	-	-	-	-	-	-	-		-	-	-	-	-
Sesquiterpene 6	1429.31	-	-	-	-	-	-	-		-	-	-	-	-	-	-		-	-	-	-	-	-	-		-	-	-	-	-	-	-	-	-		-	-	-	-	-	-	-	-		-	-	-	-	-
Sesquiterpene 7	1434	-	-	-	-	-	-	-		-	-	-	-	-	-	-		0.759943	0.597261	0.102574	0.291874	0.504027	0.451136	0.258056		1.24749	0.627067	1.3217	0.175683	0.906388	1.73126	0.95667	0.99518	0.504735		-	-	-	-	-	-	-	-		-	-	-	-	-
Sesquiterpene 8	1435.74	-	-	-	-	-	-	-		-	-	-	-	-	-	-		-	-	-	-	-	-	-		-	-	-	-	-	-	-	-	-		0.425832	1.39586	0.616746	0.184425	0.426303	0.553093	0.600376	0.416911		-	-	-	-	-
ß-Cedrene	1441.34	0.307069	0.48486	0.326327	0.615312	0.873894	0.521492	0.233665		-	-	-	-	-	-	-		-	-	-	-	-	-	-		-	-	-	-	-	-	-	-	-		-	-	-	-	-	-	-	-		0.0434364	0.0837839	0.173654	0.122727	0.701569
(E)-ß-Caryophyllene*	1445.33	2.07339	1.58365	15.4114	4.87146	1.84953	5.15789	5.88328		-	-	-	-	-	-	-		12.3372	22.4496	9.96954	13.2355	16.1283	14.824	4.79907		2.14181	8.15405	16.8602	5.51127	10.48	18.9022	4.48119	9.50439	6.33228		-	-	-	-	-	-	-	-		7.85726	3.74999	2.51074	5.66114	21.5059
Sesquiterpene 9	1449.31	-	-	-	-	-	-	-		-	-	-	-	-	-	-		-	-	-	-	-	-	-		-	-	-	-	-	-	-	-	-		-	-	-	-	-	-	-	-		-	-	-	-	-
Sesquiterpene 10	1450.89	-	-	-	-	-	-	-		-	-	-	-	-	-	-		-	-	-	-	-	-	-		-	-	-	-	-	-	-	-	-		-	-	-	-	-	-	-	-		0.0434364	-	0.135641	0.089656	0.447088
(E)-α-Bergamotene*	1454.06	-	-	-	-	-	-	-		-	-	-	-	-	-	-		-	-	-	-	-	-	-		-	-	-	-	-	-	-	-	-		-	-	-	-	-	-	-	-		-	-	-	-	-
Sesquiterpene 11	1456.44	-	-	-	-	-	-	-		-	-	-	-	-	-	-		-	-	-	-	-	-	-		-	-	-	-	-	-	-	-	-		-	-	-	-	-	-	-	-		0.0480668	-	0.119601	-	0.209405
(E)-ß-Farnesene*	1460.38	2.12063	3.44029	0.69574	3.31192	0.705282	2.05477	1.33908		0.47855	0.207582	0.252803	0.16279	0.400686	0.300482	0.133802		-	-	-	-	-	-	-		-	-	-	-	-	-	-	-	-		0.374391	0.958364	0.684855	0.275476	0.238438	0.495108	0.504439	0.275237		0.0775818	0.1499	0.084266	-	0.11476
Sesquiterpene 12	1468.24	0.359118	-	0.396554	0.306796	0.575765	0.327646	0.209218		-	-	-	-	-	-	-		-	-	-	-	-	-	-		-	-	-	-	-	-	-	-	-		0.106758	0.690833	0.254033	0.27809	0.157888	0.118554	0.267693	0.21888		0.027265	0.0417042	0.0705566	0.021287	0.117533
α-Caryophyllene	1479.94	0.368575	0.351772	0.78349	0.209563	0.546598	0.452	0.220576		0.225418	0.121945	0.0925866	0.136808	0.303361	0.176024	0.086716		-	-	-	-	-	-	-		-	-	-	-	-	-	-	-	-		-	-	-	-	-	-	-	-		0.862878	0.433856	0.454675	0.427227	6.14343
Prezizaene	1483.82	-	-	-	-	-	-	-		-	-	-	-	-	-	-		-	-	-	-	-	-	-		0.850639	1.94138	1.33604	0.188949	0.890537	1.42684	0.826328	1.06582	0.558756		-	-	-	-	-	-	-	-		-	-	0.0843157	-	-
Amorpha-4,11-diene	1485.37	-	-	-	-	-	-	-		-	-	-	-	-	-	-		-	-	-	-	-	-	-		-	-	-	-	-	-	-	-	-		-	-	-	-	-	-	-	-		-	-	-	-	-
Allo-aromadendrene*	1487.69	1.08908	0.300301	0.357078	0.287787	1.18087	0.643022	0.451015		-	-	-	-	-	-	-		-	-	-	-	-	-	-		-	-	-	-	-	-	-	-	-		0.139513	0.671483	0.578061	0.406032	0.187886	0.57596	0.426489	0.221379		-	0.216398	0.173088	-	0.258557
Sesquiterpene 13	1490.78	-	-	-	-	-	-	-		-	-	-	-	-	-	-		-	-	-	-	-	-	-		-	-	-	-	-	-	-	-	-		-	-	-	-	-	-	-	-		-	-	0.0165533	-	0.0636849
ß-Cubenene	1493.09	0.0900654	0.0857856	0.106101	0.134687	0.181231	0.119574	0.0394458		-	-	-	-	-	-	-		-	-	-	-	-	-	-		-	-	-	-	-	-	-	-	-		-	-	0.21782	0.0775944	0.167404	0.314923	0.129624	0.126375		-	-	-	-	-
Ar-curcumene	1493.86	-	-	-	-	-	-	-		-	-	-	-	-	-	-		-	-	-	-	-	-	-		-	-	-	-	-	-	-	-	-		-	-	-	-	-	-	-	-		-	-	-	-	-
γ-Muurolene	1496.17	0.188984	-	0.345286	-	0.689685	0.244791	0.287659		-	-	-	-	-	-	-		-	-	-	-	-	-	-		-	-	-	-	-	-	-	-	-		0.0618874	0.413655	0.106429	0.352871	0.475067	0.85815	0.37801	0.288287		0.0629959	0.128929	-	-	0.152599
(Z,E)-α-Farnesene*	1496.17	-	0.638039	-	0.709049	-	0.269418	0.369768		-	-	-	-	-	-	-		-	-	-	-	-	-	-		-	-	-	-	-	-	-	-	-		0.12347	0.382416	0.405682	-	-	-	0.151928	0.193686		-	-	-	-	-
Sesquiterpene 14	1498.47	-	-	-	-	-	-	-		-	-	-	-	-	-	-		9.92296	9.62302	1.83746	5.76347	16.0203	8.63345	5.28276		2.8829	10.9195	6.65986	0.964399	1.75356	11.4352	6.02091	5.8052	4.22334		-	-	-	-	-	-	-	-		-	-	-	-	-
Germacrene D	1506.01	9.0907	2.22344	13.2563	21.1638	16.0896	12.3648	7.17039		-	-	-	-	-	-	-		1.02544	1.92863	0.431674	0.665224	0.912435	0.992681	0.571288		0.178564	0.977512	0.243823	0.115304	0.526278	0.415087	0.398679	0.407893	0.289752		-	-	-	-	-	-	-	-		0.377688	1.27199	0.545062	0.828735	9.70599
Sesquiterpene 15	1509.44	-	-	-	-	-	-	-		-	-	-	-	-	-	-		2.91006	5.71613	0.974076	7.13366	6.00855	4.54849	2.53175		1.75889	2.57394	1.98712	1.05379	2.66068	2.34422	1.54771	1.98948	0.583351		-	-	-	-	-	-	-	-		-	-	-	-	-
(E,E)-α-Farnesene*	1510.29	-	-	-	-	-	-	-		0.0711432	0.0481994	0.0409198	0.0680143	0.0518127	0.0560179	0.0130332		0.574747	3.45795	1.80539	0.220359	0.438142	1.29932	1.35523		0.157129	0.292634	0.768329	0.0470045	0.242558	0.232056	0.205156	0.277838	0.229956		-	-	-	-	-	-	-	-		-	-	-	-	-
ß-Selinene*	1517.12	-	-	-	-	-	-	-		-	-	-	-	-	-	-		-	-	-	-	-	-	-		-	-	-	-	-	-	-	-	-		-	-	-	-	-	-	-	-		-	-	-	-	-
α-Muurolene*	1527.3	-	-	-	-	-	-	-		-	-	-	-	-	-	-		-	-	-	-	-	-	-		-	-	-	-	-	-	-	-	-		-	-	-	-	-	-	-	-		-	-	-	-	-
α -Selinene	1529.3	-	-	-	-	-	-	-		-	-	-	-	-	-	-		-	-	-	-	-	-	-		-	-	-	-	-	-	-	-	-		-	-	-	-	-	-	-	-		-	-	-	-	-
(Z)-γ-Bisabolene	1534.89	-	-	-	-	-	-	-		-	-	-	-	-	-	-		-	-	-	-	-	-	-		-	-	-	-	-	-	-	-	-		-	-	-	-	-	-	-	-		-	-	-	-	-
ß-Sesquiphellandrene	1541.61	-	-	-	-	-	-	-		-	-	-	-	-	-	-		-	-	-	-	-	-	-		-	-	-	-	-	-	-	-	-		-	-	-	-	-	-	-	-		-	-	-	-	-
δ-Cadinene*	1542.44	1.21003	0.978368	1.54831	2.06509	0.987034	1.35777	0.45821		-	-	-	-	-	-	-		-	-	-	-	-	-	-		-	-	-	-	-	-	-	-	-		-	-	-	-	-	-	-	-		0.0697068	0.454198	0.167622	0.23436	0.690194
α-Calacorene	1567.37	-	-	-	-	-	-	-		-	-	-	-	-	-	-		-	-	-	-	-	-	-		-	-	-	-	-	-	-	-	-		-	-	-	-	-	-	-	-		-	-	-	-	-
Sesquiterpene 16	1615.28	-	-	-	-	-	-	-		-	-	-	-	-	-	-		-	-	-	-	-	-	-		-	-	-	-	-	-	-	-	-		-	-	-	-	-	-	-	-		2.54825	0.825775	0.961347	1.47379	2.41522
Sesquiterpene 17	1703.83	-	-	-	-	-	-	-		-	-	-	-	-	-	-		-	-	-	-	-	-	-		-	-	-	-	-	-	-	-	-		-	-	-	-	-	-	-	-		0.93599	0.0753486	0.493876	0.688547	-
Sesquiterpene 18	1741.74	1.52261	2.88037	1.26894	0.605456	0.907526	1.43698	0.87902		-	-	-	-	-	-	-		-	-	-	-	-	-	-		-	-	-	-	-	-	-	-	-		-	-	-	-	-	-	-	-		0.775549	0.210708	0.2988	2.46213	0.110835
Sesquiterpene 19		-	-	-	-	-	-	-		-	-	-	-	-	-	-		-	-	-	-	-	-	-		-	-	-	-	-	-	-	-	-		1.28925	7.19849	0.413889	0.596679	1.6865	1.26682	2.07527	2.55407		-	-	-	-	-
Spiroacetals
1,6-Dioxaspiro[4.5]decane*	1056.62	-	-	-	-	-	-	-		-	-	-	-	-	-	-		0.0424116	0.0204843	-	-	0.0315027	0.0188797	0.0188981		-	-	-	-	-	-	-	-	-		-	-	-	-	-	-	-	-		-	-	-	-	-
(E)-7-Methyl-1,6-dioxaspiro[4.5]decane (E-Conophthorin)*	1064.54	2.73717	15.6077	3.32343	3.57376	3.98189	5.84479	5.47624		-	-	-	-	-	-	-		0.0883163	0.0388989	0.15046	0.123324	0.0561812	0.0914361	0.0461342		0.250687	0.324404	0.12565	0.147913	0.278676	0.135559	0.242015	0.214986	0.0783391		0.0271913	-	0.01549	-	-	0.00856758	0.00854147	0.0110903		0.0217182	-	0.0741354	-	0.0214955
(Z)-7-Methyl-1,6-dioxaspiro[4.5]decane (Z-Conophthorin)*	1139.51	0.301016	1.13726	0.184251	0.25904	0.18341	0.412995	0.407993		-	-	-	-	-	-	-		-	-	-	-	-	-	-		-	-	-	-	-	-	-	-	-		-	-	-	-	-	-	-	-		-	-	0.0165533	-	-
(E)-2-Methyl-1,7-dioxaspiro[5.5]undecane*	1152.07	-	-	-	-	-	-	-		-	-	-	-	-	-	-		-	-	-	-	-	-	-		-	-	-	-	-	-	-	-	-		-	-	-	-	-	-	-	-		-	-	-	-	-
(E)-7-Ethyl-1,6-dioxaspiro[4.5]decane*	1156	0.409383	0.57883	0.284879	0.0782243	0.193715	0.309006	0.193659		-	-	-	-	-	-	-		-	-	-	-	-	-	-		-	-	-	-	-	-	-	-	-		0.444724	0.234749	0.03098	0.0539112	0.0742506	0.0965438	0.15586	0.15864		-	-	-	-	-
(Z)-7-Ethyl-1,6-dioxaspiro[4.5]decane*	1230.89	-	-	-	-	-	-	-		-	-	-	-	-	-	-		-	-	-	-	-	-	-		-	-	-	-	-	-	-	-	-		-	-	-	-	-	-	-	-		-	-	-	-	-
Unknowns
Unknown 1	1024.71	-	-	-	-	-	-	-		0.424121	0.0954452	0.451196	0.202611	0.344729	0.303621	0.151268		-	-	-	-	-	-	-		-	-	-	-	-	-	-	-	-		-	-	-	-	-	-	-	-		-	-	-	-	-
Unknown 2	1029.18	-	-	-	-	-	-	-		0.246203	0.0215338	0.063402	0.0978176	0.454414	0.176674	0.176841		-	-	-	-	-	-	-		-	-	-	-	-	-	-	-	-		-	-	-	-	-	-	-	-		-	-	-	-	-
Unknown 3	1088.37	-	-	-	-	-	-	-		-	-	-	-	-	-	-		-	-	-	-	-	-	-		-	-	-	-	-	-	-	-	-		-	-	-	-	-	-	-	-		-	-	-	-	-
Unknown 4	1117.25	-	-	-	-	-	-	-		-	-	-	-	-	-	-		-	-	-	-	-	-	-		-	-	-	-	-	-	-	-	-		-	-	-	-	-	-	-	-		-	-	-	-	-
Unknown 5	1150.76	-	-	-	-	-	-	-		0.320735	0.0966248	0.262866	0.251383	0.298732	0.246068	0.0880234		-	-	-	-	-	-	-		-	-	-	-	-	-	-	-	-		-	-	-	-	-	-	-	-		-	-	-	-	-
Unknown 6	1190.62	-	-	-	-	-	-	-		0.106172	0.0323922	0.103148	0.137332	0.107488	0.0973065	0.0388339		-	-	-	-	-	-	-		-	-	-	-	-	-	-	-	-		-	-	-	-	-	-	-	-		-	-	-	-	-
Unknown 7	1198.76	-	-	-	-	-	-	-		0.125334	0.148777	0.275092	0.287617	0.138189	0.195002	0.0793884		-	-	-	-	-	-	-		-	-	-	-	-	-	-	-	-		-	-	-	-	-	-	-	-		-	-	-	-	-
Unknown 8	1209.44	-	-	-	-	-	-	-		0.205759	0.426082	0.623432	0.713988	0.182193	0.430291	0.239673		-	0.0930511	0.390931	0.89433	0.348064	0.345275	0.348707		0.989118	0.407455	0.101487	-	-	-	-	0.214009	0.372844		-	-	-	-	-	-	-	-		-	-	-	-	-
Unknown 9	1225.92	0.290398	-	0.522185	0.0835123	0.0954182	0.198303	0.21004		-	-	-	-	-	-	-		-	-	-	-	-	-	-		-	-	-	-	-	-	-	-	-		-	-	-	-	-	-	-	-		-	-	-	-	-
Unknown 10	1229.47	0.211068	0.0857856	0.306962	0.0351149	5.77494	1.28277	2.51345		-	-	-	-	-	-	-		-	-	-	-	-	-	-		-	-	-	-	-	-	-	-	-		0.111174	0.141997	0.180579	0.182808	0.160398	0.0965438	0.145583	0.0358651		-	-	-	-	-
Unknown 11	1234.42	11.2173	0.775536	6.70197	3.47958	5.86409	5.6077	3.89262		-	-	-	-	-	-	-		-	-	-	-	-	-	-		-	-	-	-	-	-	-	-	-		0.516221	0.813186	0.222864	0.845393	0.305872	0.601594	0.550855	0.25571		-	-	-	-	-
Unknown 12	1249.12	-	-	-	-	-	-	-		2.35614	1.58246	3.1955	4.54383	1.80883	2.69735	1.20484		-	-	-	-	-	-	-		-	-	-	-	-	-	-	-	-		-	-	-	-	-	-	-	-		-	-	-	-	-
Unknown 13	1254.67	-	-	-	-	-	-	-		0.237792	0.107783	0.256801	0.380336	0.162765	0.229095	0.103481		-	-	-	-	-	-	-		-	-	-	-	-	-	-	-	-		-	-	-	-	-	-	-	-		-	-	-	-	-
Unknown 14	1262.25	-	-	-	-	-	-	-		0.128593	0.0879213	0.125512	0.187356	0.177228	0.141322	0.0408412		-	-	-	-	-	-	-		-	-	-	-	-	-	-	-	-		-	-	-	-	-	-	-	-		-	-	-	-	-
Unknown 15	1267.73	-	-	-	-	-	-	-		0.102713	0.168738	0.116229	0.186708	0.132596	0.141397	0.0353834		-	-	-	-	-	-	-		-	-	-	-	-	-	-	-	-		-	-	-	-	-	-	-	-		-	-	-	-	-
Unknown 16	1272.5	-	-	-	-	-	-	-		0.0640354	0.0394932	0.160968	0.142223	0.083703	0.0980845	0.0517244		-	-	-	-	-	-	-		-	-	-	-	-	-	-	-	-		-	-	-	-	-	-	-	-		-	-	-	-	-
Unknown 17	1346.63	9.82092	-	1.98304	1.15986	1.78106	2.94898	3.91848		-	-	-	-	-	-	-		-	-	-	-	-	-	-		-	-	-	-	-	-	-	-	-		0.0764456	0.105541	0.0731592	0.254612	0.0836072	0.0893341	0.113783	0.0699334		-	-	-	-	-
Unknown 18	1349.57	-	-	-	-	-	-	-		0.0210431	0.0227575	0.0324575	0.0469843	-	0.0246485	0.0172046		-	-	-	-	-	-	-		-	-	-	-	-	-	-	-	-		-	-	-	-	-	-	-	-		-	-	-	-	-
Unknown 19	1358.37	0.135098	-	1.64333	0.247627	0.209671	0.447146	0.675348		0.0586628	0.023939	0.0437605	0.0586272	0.0637412	0.0497462	0.0162487		-	-	-	-	-	-	-		-	-	-	-	-	-	-	-	-		-	-	-	-	-	-	-	-		-	-	-	-	-
Unknown 20	1409.84	-	-	-	-	-	-	-		0.0989107	0.0662588	0.151532	0.178347	0.0694768	0.112905	0.0500811		-	-	-	-	-	-	-		-	-	-	-	-	-	-	-	-		-	-	-	-	-	-	-	-		-	-	-	-	-
Unknown 21	1542.44	-	-	-	-	-	-	-		0.157715	0.0916037	0.148159	0.202509	0.121903	0.144378	0.0414174		-	-	-	-	-	-	-		-	-	-	-	-	-	-	-	-		-	-	-	-	-	-	-	-		-	-	-	-	-
Unknown 22	1641.92	-	-	-	-	-	-	-		-	-	-	-	-	-	-		-	-	-	-	-	-	-		-	-	-	-	-	-	-	-	-		-	-	-	-	-	-	-	-		0.321799	0.081637	0.171326	0.141764	0.604917
* Identification based on authentic standards
[truncated: 12 more columns]
